# Supplementary material for: Cyberbullying and Problematic Internet Use as Correlates of Eating-Disorder Symptomatology and Health-Related Quality of Life in Women Under Specialized Care
Source: Healthcare (Basel). 2026 Feb 13;14(4):476. doi: 10.3390/healthcare14040476 (PMC12940572; doi:10.3390/healthcare14040476)
Supplement: Supplementary file 1 [file healthcare-14-00476-s001.zip]

Archive with 1 entries (1 files):
- healthcare-4106135-supplementary.pdf
